# Supplementary material for: Visual categorisation of images of familiar objects based on their authenticity: an fMRI study
Source: Exp Brain Res. 2025 Mar 10;243(4):87. doi: 10.1007/s00221-024-06989-3 (PMC11893674; doi:10.1007/s00221-024-06989-3)
Supplement: Supplementary file 2 — Supplementary Material 2 [file 221_2024_6989_MOESM2_ESM.txt]

NIfTI Stat Maps:
https://drive.google.com/drive/folders/1chEoEyRH5TDhYxrg-jOQz_wolAa93JEz?usp=sharing
